# Supplementary material for: Optimization of Biocompatibility for a Hydrophilic Biological Molecule Encapsulation System
Source: Molecules. 2022 Feb 27;27(5):1572. doi: 10.3390/molecules27051572 (PMC8911823; doi:10.3390/molecules27051572)
Supplement: Supplementary file 1 [file molecules-27-01572-s001.zip]

Archive with 1 entries (1 files):
- molecules-1466737-supplementary.pdf
